# Supplementary material for: The First Defined Null Allele of the Notch Regulator, a Suppressor of Deltex: Uncovering Its Novel Roles in Drosophila melanogaster Oogenesis
Source: Biomolecules. 2024 Apr 26;14(5):522. doi: 10.3390/biom14050522 (PMC11118177; doi:10.3390/biom14050522)
Supplement: Supplementary file 1 [file biomolecules-14-00522-s001.zip]

Archive with 1 entries (1 files):
- biomolecules-2937112-supplementary.pdf
